# Supplementary material for: Metabolomic Changes in the Rat Eye Lens During the Cataract Onset
Source: Molecules. 2026 Jun 22;31(12):2194. doi: 10.3390/molecules31122194 (PMC13304499; doi:10.3390/molecules31122194)
Supplement: Supplementary file 1 [file molecules-31-02194-s001.zip]

Archive with 1 entries (1 files):
- molecules-4347263-supplementary.pdf
